# Supplementary material for: Metastasis Risk Assessment Using BAG2 Expression by Cancer-Associated Fibroblast and Tumor Cells in Patients with Breast Cancer
Source: Cancers (Basel). 2021 Sep 16;13(18):4654. doi: 10.3390/cancers13184654 (PMC8470501; doi:10.3390/cancers13184654)
Supplement: Supplementary file 1 [file cancers-13-04654-s001.zip]

Archive with 1 entries (1 files):
- cancers-1367132-supplementary.pdf
